# Supplementary material for: Characterization of the Peri-Membrane Fluorescence Phenomenon Allowing the Detection of Urothelial Tumor Cells in Urine
Source: Cancers (Basel). 2022 Apr 26;14(9):2171. doi: 10.3390/cancers14092171 (PMC9105609; doi:10.3390/cancers14092171)
Supplement: Supplementary file 1 [file cancers-14-02171-s001.zip]

Archive with 2 entries (2 files):
- supplementary materials and figures.pdf
- supplementary video.mp4
